# Supplementary material for: Multi-Omics Analysis Reveals the Protection of Gasdermin D in Concanavalin A-Induced Autoimmune Hepatitis
Source: Microbiol Spectr. 2022 Aug 16;10(5):e01717-22. doi: 10.1128/spectrum.01717-22 (PMC9602755; doi:10.1128/spectrum.01717-22)
Supplement: Supplemental file 2 — Supplemental material. Download spectrum.01717-22-s0002.xlsx, XLSX file, 0.03 MB [file spectrum.01717-22-s0002.xlsx]

## Sheet: Feces
KEGG enriched differential fecal metabolites
Gsdmd-/-+NS vs. WT+NS
Metabolites	KEGG	Annotation	Compound ID	Super Class	Class	Sub Class	VIP	P-value	FC	log2(FC)	average(Gsdmd-/-+NS)	average(WT+NS)
3-ketosphinganine	C02934	Sphingolipid metabolism	3428	Organic oxygen compounds	Organooxygen compounds	Carbonyl compounds	1.01904	0.0461898	2.33283	1.22208	73084.2	31328.6
3alpha,7alpha-dihydroxy-5beta-cholestan-26-al	C05445	Primary bile acid biosynthesis	57924	Lipids and lipid-like molecules	Sterol Lipids	Bile acids and derivatives	1.36352	9.67541e-05	2.61792	1.38842	71812.1	27430.9
7alpha-Hydroxy-3-oxo-4-cholestenoate	C17337	Primary bile acid biosynthesis	HMDB0012458	Lipids and lipid-like molecules	Steroids and steroid derivatives	Bile acids, alcohols and derivatives	2.2003	0.000478179	0.433393	-1.20625	96832.5	223429
7alpha-Hydroxycholesterol	C03594	Primary bile acid biosynthesis	HMDB0001496	Lipids and lipid-like molecules	Steroids and steroid derivatives	Cholestane steroids	1.15844	4.0353e-05	2.24293	1.16539	57293.5	25544
Chenodeoxycholic acid	C02528	Primary bile acid biosynthesis	HMDB0000518	Lipids and lipid-like molecules	Steroids and steroid derivatives	Bile acids, alcohols and derivatives	1.6007	0.0048321	1.6289	0.703896	196424	120587
Chenodeoxycholic acid glycine conjugate	C05466	Primary bile acid biosynthesis	HMDB0000637	Lipids and lipid-like molecules	Steroids and steroid derivatives	Bile acids, alcohols and derivatives	1.66474	0.00168105	2.36762	1.24344	129197	54568.4
N-Palmitoylsphingosine	C00195	Sphingolipid metabolism|Sphingolipid signaling pathway|Leishmaniasis|Necroptosis|Insulin resistance|Neurotrophin signaling pathway|AGE-RAGE signaling pathway in diabetic complications|Adipocytokine signaling pathway	5756	Lipids and lipid-like molecules	Sphingolipids	Ceramides	1.35121	0.0438143	21.8761	4.45129	74609.2	3410.53
Sphinganine	C00836	Sphingolipid metabolism|Sphingolipid signaling pathway	HMDB0000269	Organic nitrogen compounds	Organonitrogen compounds	Amines	1.2851	0.0189154	3.75308	1.90808	78908.1	21024.9
Sphingosine	C00319	Sphingolipid metabolism|Sphingolipid signaling pathway|Necroptosis|Apoptosis	392	Organic nitrogen compounds	Organonitrogen compounds	Amines	2.39431	0.0101938	4.40799	2.14012	234549	53210.1
Sphingosine-1-phosphocholine	C03640	Sphingolipid metabolism	LMSP01060001	Lipids and lipid-like molecules	Sphingolipids	Sphingoid bases	1.36524	0.00103251	0.416996	-1.26189	36838	88341.3
Taurine	C00245	Primary bile acid biosynthesis|Taurine and hypotaurine metabolism|ABC transporters|Neuroactive ligand-receptor interaction|Sulfur metabolism	31	Organic acids and derivatives	Organic sulfonic acids and derivatives	Organosulfonic acids and derivatives	5.23463	0.000704273	0.182308	-2.45555	158421	868976
Taurochenodesoxycholic acid	C05465	Primary bile acid biosynthesis	HMDB0000951	Lipids and lipid-like molecules	Steroids and steroid derivatives	Bile acids, alcohols and derivatives	4.40209	0.0305367	0.350574	-1.51221	346326	987882
Gsdmd-/-+ConA vs. WT+ConA
Metabolites	KEGG	Annotation	Compound ID	Super Class	Class	Sub Class	VIP	P-value	FC	log2(FC)	average(Gsdmd-/-+ConA)	average(WT+ConA)
12,13-DHOME	C14829	Linoleic acid metabolism	HMDB0004705	Lipids and lipid-like molecules	Fatty Acyls	Fatty acids and conjugates	1.72737	0.0107692	0.674502	-0.568105	123666	183344
13(S)-HpODE	C04717	Linoleic acid metabolism	36036	Lipids and lipid-like molecules	Fatty Acyls	Lineolic acids and derivatives	1.80185	0.0039492	0.708396	-0.497372	122944	173553
8(R)-Hydroperoxylinoleic acid	C14831	Linoleic acid metabolism	HMDB0004706	Lipids and lipid-like molecules	Fatty Acyls	Lineolic acids and derivatives	1.28591	0.00764469	0.71604	-0.481888	70100.3	97900
9-OxoODE	C14766	Linoleic acid metabolism	HMDB0004669	Lipids and lipid-like molecules	Fatty Acyls	Lineolic acids and derivatives	1.03929	0.0478451	0.840802	-0.250162	130132	154772
Gamma-Linolenic acid	C06426	Linoleic acid metabolism|Biosynthesis of unsaturated fatty acids	HMDB0003073	Lipids and lipid-like molecules	Fatty Acyls	Lineolic acids and derivatives	1.70986	0.00255156	0.673863	-0.569474	105158	156052
L-Arginine	C00062	ABC transporters|Aminoacyl-tRNA biosynthesis|Arginine biosynthesis|mTOR signaling pathway|Protein digestion and absorption|Central carbon metabolism in cancer|Chagas disease|Arginine and proline metabolism|D-Arginine and D-ornithine metabolism|Amoebiasis|Amyotrophic lateral sclerosis	HMDB0000517	Organic acids and derivatives	Carboxylic acids and derivatives	Amino acids, peptides, and analogues	1.49256	0.00398587	0.574826	-0.798804	53009.7	92218.8
L-Glutamine	C00064	ABC transporters|Aminoacyl-tRNA biosynthesis|Arginine biosynthesis|Protein digestion and absorption|Central carbon metabolism in cancer|Glutamatergic synapse|GABAergic synapse|D-Glutamine and D-glutamate metabolism|Proximal tubule bicarbonate reclamation|Pyrimidine metabolism|Nitrogen metabolism|Alanine, aspartate and glutamate metabolism|Vitamin B6 metabolism|Purine metabolism|Glyoxylate and dic…	18	Organic acids and derivatives	Carboxylic acids and derivatives	Amino acids, peptides, and analogues	1.45431	0.0302894	0.757128	-0.401391	148375	195971
L-Isoleucine	C00407	Aminoacyl-tRNA biosynthesis|Valine, leucine and isoleucine biosynthesis|Valine, leucine and isoleucine degradation	23	Organic acids and derivatives	Carboxylic acids and derivatives	Amino acids, peptides, and analogues	8.25038	0.0369843	0.705776	-0.502717	3.73009e+06	5.28508e+06
L-Valine	C00183	ABC transporters|Aminoacyl-tRNA biosynthesis|Valine, leucine and isoleucine biosynthesis|Valine, leucine and isoleucine degradation|Pantothenate and CoA biosynthesis	35	Organic acids and derivatives	Carboxylic acids and derivatives	Amino acids, peptides, and analogues	4.41854	0.022816	0.709342	-0.495446	952406	1.34266e+06
Leukotriene B4	C02165	PPAR signaling pathway|Neuroactive ligand-receptor interaction|Arachidonic acid metabolism	HMDB0001085	Lipids and lipid-like molecules	Fatty Acyls	Eicosanoids	1.15175	0.00312508	2.99271	1.58145	32400.4	10826.4
N-Acetyl-D-glucosamine	C00140	ABC transporters|Amino sugar and nucleotide sugar metabolism	HMDB0000215	Organic oxygen compounds	Organooxygen compounds	Carbohydrates and carbohydrate conjugates	3.21059	8.99792e-05	1.79616	0.844918	287876	160273
Riboflavin	C00255	ABC transporters|Vitamin digestion and absorption|Riboflavin metabolism	HMDB0000244	Organoheterocyclic compounds	Pteridines and derivatives	Alloxazines and isoalloxazines	1.54437	0.0440041	0.804403	-0.31401	191157	237639
Spermidine	C00315	ABC transporters|Arginine and proline metabolism|beta-Alanine metabolism|Glutathione metabolism	HMDB0001257	Organic nitrogen compounds	Organonitrogen compounds	Amines	1.99433	0.00185525	0.204537	-2.28957	16314.2	79761.6

## Sheet: Liver 
KEGG enriched differential liver metabolites
Gsdmd-/-+NS vs. WT+NS
Metabolites	KEGG	ID Annotation	Annotation	Compound ID	Super Class	Class	Sub Class	VIP	P-value	FC	log2(FC)	average(Gsdmd-/-+NS)	average(WT+NS)
1-Aminocyclopropanecarboxylic acid	C01234	mmu00270	Cysteine and methionine metabolism	HMDB0036458	Organic acids and derivatives	Carboxylic acids and derivatives	Amino acids, peptides, and analogues	1.42092	0.00678243	0.872191	-0.197284	177158	203118
3-Dehydrosphinganine	C02934	mmu00600	Sphingolipid metabolism	HMDB0001480	Organic oxygen compounds	Organooxygen compounds	Carbonyl compounds	2.17538	0.0216325	2.03854	1.02754	158786	77892.1
5'-Methylthioadenosine	C00170	mmu00270	Cysteine and methionine metabolism	HMDB0001173	Nucleosides, nucleotides, and analogues	5'-deoxyribonucleosides	5'-deoxy-5'-thionucleosides	1.86661	0.0029613	1.79278	0.842196	103695	57840.4
Adenine	C00147	mmu00230	Purine metabolism	HMDB0000034	Organoheterocyclic compounds	Imidazopyrimidines	Purines and purine derivatives	1.00451	0.000561217	0.82212	-0.28258	54693.9	66527.9
Adenosine monophosphate	C00020	mmu04923|mmu00230|mmu04740|mmu04022|mmu04924|mmu04925|mmu04150|mmu04151|mmu04024|mmu04742|mmu04068|mmu01523|mmu04211|mmu05032|mmu04928|mmu04927|mmu04934|mmu05012|mmu04152	Regulation of lipolysis in adipocytes|Purine metabolism|Olfactory transduction|cGMP-PKG signaling pathway|Renin secretion|Aldosterone synthesis and secretion|mTOR signaling pathway|PI3K-Akt signaling pathway|cAMP signaling pathway|Taste transduction|FoxO signaling pathway|Antifolate resistance|Longevity regulating pathway|Morphine addiction|Parathyroid hormone synthesis, secretion and action|Cort…	HMDB0000045	Nucleosides, nucleotides, and analogues	Purine nucleotides	Purine ribonucleotides	2.88663	2.88371e-06	0.589483	-0.762478	105930	179700
beta-D-3-Ribofuranosyluric acid	C05513	mmu00230	Purine metabolism	HMDB0029920	Organoheterocyclic compounds	Imidazopyrimidines	Purines and purine derivatives	1.44122	6.3668e-05	0.156659	-2.6743	3874.72	24733.4
Citicoline	C00307	mmu05231|mmu00564	Choline metabolism in cancer|Glycerophospholipid metabolism	HMDB0001413	Nucleosides, nucleotides, and analogues	Pyrimidine nucleotides	Pyrimidine ribonucleotides	2.69188	0.000220247	0.205571	-2.28229	17269.2	84005.7
Cotinine glucuronide	C00190	mmu00520	Amino sugar and nucleotide sugar metabolism	HMDB0001013	Nucleosides, nucleotides, and analogues	Pyrimidine nucleotides	Pyrimidine ribonucleotides	1.21601	0.000280686	4.05311	2.01903	20982.7	5176.93
Cyclic pyranopterin monophosphate	C18239	mmu04122|mmu00790	Sulfur relay system|Folate biosynthesis	HMDB0059639	Organoheterocyclic compounds	Pteridines and derivatives	Pterins and derivatives	1.42961	0.00210976	0.443438	-1.1732	16101.8	36311.4
Glucosamine	C00329	mmu00520	Amino sugar and nucleotide sugar metabolism	HMDB0001514	Organic oxygen compounds	Organooxygen compounds	Carbohydrates and carbohydrate conjugates	1.83832	0.00607628	0.792479	-0.335555	121286	153047
Guanosine monophosphate	C00144	mmu00230|mmu04740|mmu04022|mmu04742|mmu01523|mmu04744	Purine metabolism|Olfactory transduction|cGMP-PKG signaling pathway|Taste transduction|Antifolate resistance|Phototransduction	HMDB0001397	Nucleosides, nucleotides, and analogues	Purine nucleotides	Purine ribonucleotides	1.59467	0.000744649	0.465987	-1.10164	21580.7	46311.7
Inosine	C00294	mmu00230	Purine metabolism	HMDB0000195	Nucleosides, nucleotides, and analogues	Purine nucleosides	Unclassified	10.5418	2.28627e-05	0.363528	-1.45986	586047	1.61211e+06
L-Acetylcarnitine	C02571	mmu04931	Insulin resistance	HMDB0000201	Lipids and lipid-like molecules	Fatty Acyls	Fatty acid esters	1.28588	3.46804e-05	0.555041	-0.849334	17909.2	32266.5
L-Asparagine	C00152	mmu00970|mmu05230|mmu00250	Aminoacyl-tRNA biosynthesis|Central carbon metabolism in cancer|Alanine, aspartate and glutamate metabolism	HMDB0000168	Organic acids and derivatives	Carboxylic acids and derivatives	Amino acids, peptides, and analogues	3.2269	0.000718951	0.528947	-0.918806	116766	220752
L-Glutamine	C00064	mmu00970|mmu05230|mmu00230|mmu00220|mmu00250|mmu04974|mmu02010|mmu00240|mmu04724|mmu04727|mmu00471|mmu04964|mmu00910|mmu00630|mmu00750	Aminoacyl-tRNA biosynthesis|Central carbon metabolism in cancer|Purine metabolism|Arginine biosynthesis|Alanine, aspartate and glutamate metabolism|Protein digestion and absorption|ABC transporters|Pyrimidine metabolism|Glutamatergic synapse|GABAergic synapse|D-Glutamine and D-glutamate metabolism|Proximal tubule bicarbonate reclamation|Nitrogen metabolism|Glyoxylate and dicarboxylate metabolism|…	HMDB0000641	Organic acids and derivatives	Carboxylic acids and derivatives	Amino acids, peptides, and analogues	8.986	0.0134994	0.218536	-2.19406	301608	1.38013e+06
L-Histidine	C00135	mmu00970|mmu02010|mmu00340|mmu00410	Aminoacyl-tRNA biosynthesis|ABC transporters|Histidine metabolism|beta-Alanine metabolism	HMDB0000177	Organic acids and derivatives	Carboxylic acids and derivatives	Amino acids, peptides, and analogues	2.39552	0.0233903	0.849482	-0.235344	555881	654376
L-Proline	C00148	mmu00970|mmu05230|mmu00330|mmu04974	Aminoacyl-tRNA biosynthesis|Central carbon metabolism in cancer|Arginine and proline metabolism|Protein digestion and absorption	HMDB0000162	Organic acids and derivatives	Carboxylic acids and derivatives	Amino acids, peptides, and analogues	4.76861	0.000861555	0.785515	-0.348289	869580	1.10702e+06
L-Serine	C00065	mmu00970|mmu05230|mmu00270|mmu00600|mmu00920|mmu04071|mmu00260|mmu00630	Aminoacyl-tRNA biosynthesis|Central carbon metabolism in cancer|Cysteine and methionine metabolism|Sphingolipid metabolism|Sulfur metabolism|Sphingolipid signaling pathway|Glycine, serine and threonine metabolism|Glyoxylate and dicarboxylate metabolism	HMDB0000187	Organic acids and derivatives	Carboxylic acids and derivatives	Amino acids, peptides, and analogues	1.57866	0.0161026	0.842628	-0.247033	171893	203996
L-Threonine	C00188	mmu00970|mmu00260|mmu00290|mmu00860	Aminoacyl-tRNA biosynthesis|Glycine, serine and threonine metabolism|Valine, leucine and isoleucine biosynthesis|Porphyrin and chlorophyll metabolism	HMDB0000167	Organic acids and derivatives	Carboxylic acids and derivatives	Amino acids, peptides, and analogues	3.05214	0.00073066	0.780347	-0.357813	350163	448727
LysoPC(20:5(5Z,8Z,11Z,14Z,17Z))	C04230	mmu05231|mmu00564	Choline metabolism in cancer|Glycerophospholipid metabolism	HMDB0010397	Lipids and lipid-like molecules	Glycerophospholipids	Glycerophosphocholines	2.39853	0.0432938	2.42417	1.27749	158142	65235.4
LysoPC(20:0/0:0)	C04230	mmu05231|mmu00564	Choline metabolism in cancer|Glycerophospholipid metabolism	HMDB0010390	Lipids and lipid-like molecules	Glycerophospholipids	Glycerophosphocholines	3.26875	0.00253072	0.237695	-2.07282	43038.9	181068
N-Acetyl-D-Glucosamine 6-Phosphate	C00357	mmu00520	Amino sugar and nucleotide sugar metabolism	HMDB0001062	Organic oxygen compounds	Organooxygen compounds	Carbohydrates and carbohydrate conjugates	1.93234	0.00026731	0.727832	-0.458323	133856	183910
N-Acetylmannosamine	C00645	mmu00520	Amino sugar and nucleotide sugar metabolism	HMDB0001129	Organic oxygen compounds	Organooxygen compounds	Carbohydrates and carbohydrate conjugates	2.86043	0.000153147	0.599398	-0.738413	106889	178327
N-Glycolylneuraminic acid	C03410	mmu00520	Amino sugar and nucleotide sugar metabolism	HMDB0000833	Organic oxygen compounds	Organooxygen compounds	Carbohydrates and carbohydrate conjugates	1.54548	0.0412384	1.18054	0.239444	276008	233799
O-Acetylserine	C00979	mmu00270|mmu04122|mmu00920	Cysteine and methionine metabolism|Sulfur relay system|Sulfur metabolism	HMDB0003011	Organic acids and derivatives	Carboxylic acids and derivatives	Amino acids, peptides, and analogues	1.0549	0.00286138	0.23581	-2.0843	3581.86	15189.6
Phosphoribosyl formamidocarboxamide	C04734	mmu00230	Purine metabolism	HMDB0001439	Nucleosides, nucleotides, and analogues	Imidazole ribonucleosides and ribonucleotides	1-ribosyl-imidazolecarboxamides	1.91486	1.62583e-05	0.393028	-1.3473	21170	53863.9
Prostaglandin E2	C00584	mmu04923|mmu04924|mmu05165|mmu05323|mmu04024|mmu05140|mmu05163|mmu05143|mmu04080|mmu00590|mmu04625|mmu04921|mmu05146|mmu05200|mmu04750	Regulation of lipolysis in adipocytes|Renin secretion|Human papillomavirus infection|Rheumatoid arthritis|cAMP signaling pathway|Leishmaniasis|Human cytomegalovirus infection|African trypanosomiasis|Neuroactive ligand-receptor interaction|Arachidonic acid metabolism|C-type lectin receptor signaling pathway|Oxytocin signaling pathway|Amoebiasis|Pathways in cancer|Inflammatory mediator regulation o…	HMDB0001220	Lipids and lipid-like molecules	Fatty Acyls	Eicosanoids	1.0604	0.0159371	1.84181	0.881124	32841.5	17831.1
S-Adenosylhomocysteine	C00021	mmu00270	Cysteine and methionine metabolism	HMDB0000939	Nucleosides, nucleotides, and analogues	5'-deoxyribonucleosides	5'-deoxy-5'-thionucleosides	1.99047	0.0116103	0.723123	-0.467688	142763	197426
Sphinganine	C00836	mmu00600|mmu04071	Sphingolipid metabolism|Sphingolipid signaling pathway	HMDB0000269	Organic nitrogen compounds	Organonitrogen compounds	Amines	3.4651	0.0281342	1.46191	0.54785	621258	424964
Taurine	C00245	mmu00920|mmu00120|mmu02010|mmu04080|mmu00430	Sulfur metabolism|Primary bile acid biosynthesis|ABC transporters|Neuroactive ligand-receptor interaction|Taurine and hypotaurine metabolism	HMDB0000251	Organic acids and derivatives	Organic sulfonic acids and derivatives	Organosulfonic acids and derivatives	5.12782	0.00493074	1.33092	0.412421	1.01838e+06	765171
TG(16:0/18:1(9Z)/18:2(9Z,12Z))	C00422	mmu04923|mmu04931|mmu04714|mmu04979|mmu04977|mmu00561|mmu04975	Regulation of lipolysis in adipocytes|Insulin resistance|Thermogenesis|Cholesterol metabolism|Vitamin digestion and absorption|Glycerolipid metabolism|Fat digestion and absorption	HMDB0005384	Lipids and lipid-like molecules	Glycerolipids	Triradylcglycerols	3.07436	0.00020019	1.38487	0.469746	311612	225013
Uridine diphosphate-N-acetylgalactosamine	C00203	mmu00520	Amino sugar and nucleotide sugar metabolism	HMDB0000304	Nucleosides, nucleotides, and analogues	Pyrimidine nucleotides	Pyrimidine nucleotide sugars	1.12862	8.72343e-05	0.195179	-2.35713	3020.42	15475.1
Uridine diphosphate-N-acetylglucosamine	C00043	mmu00520|mmu04931|mmu00524	Amino sugar and nucleotide sugar metabolism|Insulin resistance|Neomycin, kanamycin and gentamicin biosynthesis	HMDB0000290	Nucleosides, nucleotides, and analogues	Pyrimidine nucleotides	Pyrimidine nucleotide sugars	4.59909	6.1147e-05	0.2867	-1.80239	75155.1	262138
Gsdmd-/-+ConA vs. WT+ConA
Metabolites	KEGG	ID Annotation	Annotation	Compound ID	Super Class	Class	Sub Class	VIP	P-value	FC	log2(FC)	average(Gsdmd-/-+ConA)	average(WT+ConA)
PC(18:1(11Z)/18:1(11Z))	C00157	mmu05231|mmu00590|mmu00591|mmu00564|mmu04723|mmu00592	Choline metabolism in cancer|Arachidonic acid metabolism|Linoleic acid metabolism|Glycerophospholipid metabolism|Retrograde endocannabinoid signaling|alpha-Linolenic acid metabolism	HMDB0008070	Lipids and lipid-like molecules	Glycerophospholipids	Glycerophosphocholines	35.4555	0.0208356	0.679114	-0.558275	2.41706e+07	3.55915e+07
5-Aminopentanoic acid	C00431	mmu00310|mmu00330	Lysine degradation|Arginine and proline metabolism	HMDB0003355	Organic acids and derivatives	Carboxylic acids and derivatives	Amino acids, peptides, and analogues	10.7433	0.0106495	1.40997	0.495664	3.91662e+06	2.7778e+06
L-Glutamine	C00064	mmu00240|mmu00230|mmu00220|mmu00750|mmu04724|mmu04727|mmu00970|mmu00471|mmu04964|mmu00910|mmu00250|mmu04974|mmu05230|mmu00630|mmu02010	Pyrimidine metabolism|Purine metabolism|Arginine biosynthesis|Vitamin B6 metabolism|Glutamatergic synapse|GABAergic synapse|Aminoacyl-tRNA biosynthesis|D-Glutamine and D-glutamate metabolism|Proximal tubule bicarbonate reclamation|Nitrogen metabolism|Alanine, aspartate and glutamate metabolism|Protein digestion and absorption|Central carbon metabolism in cancer|Glyoxylate and dicarboxylate metabo…	HMDB0000641	Organic acids and derivatives	Carboxylic acids and derivatives	Amino acids, peptides, and analogues	9.00586	0.000137339	5.16979	2.3701	777611	150415
Imidazolepropionic acid	C20522	mmu00340	Histidine metabolism	HMDB0002271	Organoheterocyclic compounds	Azoles	Imidazoles	8.15513	0.0209849	0.785148	-0.348963	2.04811e+06	2.60856e+06
Uridine	C00299	mmu00240	Pyrimidine metabolism	HMDB0000296	Nucleosides, nucleotides, and analogues	Pyrimidine nucleosides	Unclassified	4.79551	0.0103024	0.496133	-1.0112	218921	441255
Uracil	C00106	mmu00240|mmu00770|mmu00410	Pyrimidine metabolism|Pantothenate and CoA biosynthesis|beta-Alanine metabolism	HMDB0000300	Organoheterocyclic compounds	Diazines	Pyrimidines and pyrimidine derivatives	3.43348	0.000475243	0.654563	-0.611395	169006	258197
Ergothioneine	C05570	mmu00340	Histidine metabolism	HMDB0003045	Organic acids and derivatives	Carboxylic acids and derivatives	Amino acids, peptides, and analogues	3.39109	0.00189888	0.574863	-0.79871	137942	239957
Pseudouridine	C02067	mmu00240	Pyrimidine metabolism	HMDB0000767	Nucleosides, nucleotides, and analogues	Nucleoside and nucleotide analogues	Unclassified	3.26866	0.00770657	0.49768	-1.00671	98949	198820
5'-Phosphoribosyl-N-formylglycinamide	C04376	mmu00230	Purine metabolism	HMDB0001308	Nucleosides, nucleotides, and analogues	Glycinamide ribonucleotides	Unclassified	2.92904	0.0465388	0.138163	-2.85555	15522.4	112349
Adenosine diphosphate ribose	C00301	mmu00230	Purine metabolism	HMDB0001178	Nucleosides, nucleotides, and analogues	Purine nucleotides	Purine nucleotide sugars	2.77523	0.0238822	0.0622997	-4.00463	6736.7	108134
LysoPC(20:0/0:0)	C04230	mmu05231|mmu00564	Choline metabolism in cancer|Glycerophospholipid metabolism	HMDB0010390	Lipids and lipid-like molecules	Glycerophospholipids	Glycerophosphocholines	2.00878	0.0220088	0.493111	-1.02002	70234.6	142432
Aminoadipic acid	C00956	mmu00310	Lysine degradation	HMDB0000510	Organic acids and derivatives	Carboxylic acids and derivatives	Amino acids, peptides, and analogues	1.82665	0.0289715	1.59724	0.675581	96612	60486.8
Ornithine	C00077	mmu00220|mmu00480|mmu00472|mmu00330	Arginine biosynthesis|Glutathione metabolism|D-Arginine and D-ornithine metabolism|Arginine and proline metabolism	HMDB0000214	Organic acids and derivatives	Carboxylic acids and derivatives	Amino acids, peptides, and analogues	1.79585	0.0385239	0.862421	-0.213536	209383	242785
L-Pipecolic acid	C00408	mmu00310	Lysine degradation	HMDB0000716	Organic acids and derivatives	Carboxylic acids and derivatives	Amino acids, peptides, and analogues	1.58902	0.0242478	0.751748	-0.411679	69938.1	93033.9
Uridine 2',3'-cyclic phosphate	C02355	mmu00240	Pyrimidine metabolism	HMDB0011640	Nucleosides, nucleotides, and analogues	Pyrimidine nucleotides	Cyclic pyrimidine nucleotides	1.52465	0.0032599	0.73765	-0.438991	66256.7	89821.3
4,5-Dihydroorotic acid	C00337	mmu00240	Pyrimidine metabolism	HMDB0000528	Organic acids and derivatives	Carboxylic acids and derivatives	Amino acids, peptides, and analogues	1.42346	0.00333695	0.468963	-1.09245	14548.9	31023.5
12,13-EpOME	C14826	mmu00591	Linoleic acid metabolism	HMDB0004702	Lipids and lipid-like molecules	Fatty Acyls	Fatty acids and conjugates	1.3579	0.0365203	1.05454	0.076616	407118	386061
(S)-Ureidoglycolic acid	C00603	mmu00230	Purine metabolism	HMDB0001005	Organic acids and derivatives	Carboxylic acids and derivatives	Amino acids, peptides, and analogues	1.22728	0.0125602	1.04381	0.0618642	451448	432499
Histidinal	C01929	mmu00340	Histidine metabolism	HMDB0012234	Organic nitrogen compounds	Organonitrogen compounds	Amines	1.21	0.00410861	0.680116	-0.556146	24183.8	35558.3
Guanosine	C00387	mmu00230	Purine metabolism	HMDB0000133	Nucleosides, nucleotides, and analogues	Purine nucleosides	Unclassified	1.11821	0.0461665	0.704523	-0.505281	29995.8	42576
Guanosine monophosphate	C00144	mmu00230|mmu04740|mmu04744|mmu04022|mmu04742|mmu01523	Purine metabolism|Olfactory transduction|Phototransduction|cGMP-PKG signaling pathway|Taste transduction|Antifolate resistance	HMDB0001397	Nucleosides, nucleotides, and analogues	Purine nucleotides	Purine ribonucleotides	1.08878	0.0383865	0.665937	-0.586541	24788.2	37223.1
Leukotriene A4	C00909	mmu00590|mmu04726	Arachidonic acid metabolism|Serotonergic synapse	HMDB0001337	Lipids and lipid-like molecules	Fatty Acyls	Fatty acids and conjugates	1.04223	0.00112807	3.08791	1.62663	13502.6	4372.73
15-Deoxy-d-12,14-PGJ2	C14717	mmu00590	Arachidonic acid metabolism	HMDB0005079	Lipids and lipid-like molecules	Fatty Acyls	Eicosanoids	1.02549	0.0117267	1.7337	0.793854	34869.6	20112.8
12-Keto-leukotriene B4	C05949	mmu00590	Arachidonic acid metabolism	HMDB0004234	Lipids and lipid-like molecules	Fatty Acyls	Eicosanoids	1.00415	0.000470314	0.659962	-0.599546	17421.6	26397.9
